# Supplementary material for: Identifying and reporting position-specific countermovement jump outcome and phase characteristics within rugby league
Source: PLoS One. 2022 Mar 25;17(3):e0265999. doi: 10.1371/journal.pone.0265999 (PMC8956158; doi:10.1371/journal.pone.0265999)
Supplement: S1 Table — RSImod = reactive strength index modified and BW = bodyweight. (XLSX) [file pone.0265999.s001.xlsx]

## Sheet: Group Data
	Jump Height (m)				RSImod				Take-off Momentum (kg.m/s)				Propulsion Phase Time (s)				Peak Countermovement Velocity (m.s-1)				Countermovement Displacement (m)				Propulsion Displacment (m)				Countermovement Displacement (%)				Propulsion Displacment (%)				Net Force at Zero Velocity (N)				Take-Off Velocity (m/s)				Mean Net Propulsion Force (N)				Countermovement Time (s)
Forwards	Trial 1	Trial 2	Trial 3	Average	Trial 1	Trial 2	Trial 3	Average	Trial 1	Trial 2	Trial 3	Average	Trial 1	Trial 2	Trial 3	Average	Trial 1	Trial 2	Trial 3	Average	Trial 1	Trial 2	Trial 3	Average	Trial 1	Trial 2	Trial 3	Average	Trial 1	Trial 2	Trial 3	Average	Trial 1	Trial 2	Trial 3	Average	Trial 1	Trial 2	Trial 3	Average	Trial 1	Trial 2	Trial 3	Average	Trial 1	Trial 2	Trial 3	Average	Trial 1
1	0.361191	0.329612	0.347209	0.346004	0.451489	0.414607	0.408962	0.425019	300.32	287.344	294.908	294.19	0.309	0.315	0.333	0.319	-1.60532	-1.54145	-1.52955	-1.55878	-0.388319	-0.378793	-0.402216	-0.389776	0.496736	0.497582	0.51485	0.503056	-19.7618	-19.277	-20.469	-19.8359	25.2792	25.3223	26.201	25.6008	1659.65	1650.92	1464.85	1591.81	2.66206	2.54303	2.61003	2.60504	970.339	910.888	885.175	922.134	0.639
2	0.383228	0.373975	0.373425	0.376876	0.424865	0.45003	0.448289	0.441061	275.834	272.119	272.31	273.421	0.304	0.297	0.305	0.302	-1.46331	-1.58226	-1.52133	-1.5223	-0.374317	-0.388065	-0.381734	-0.381372	0.512132	0.501913	0.501305	0.505117	-19.8051	-20.5325	-20.1976	-20.1784	27.097	26.5562	26.5241	26.7258	1343.78	1377.03	1266.52	1329.11	2.74207	2.70876	2.70677	2.7192	889.235	899.233	874.748	887.739	0.726
3	0.32106	0.337639	0.297537	0.318745	0.300056	0.35919	0.324467	0.327905	299.284	306.195	287.782	297.754	0.346	0.328	0.291	0.321667	-0.95656	-0.906598	-0.925208	-0.929456	-0.330738	-0.274632	-0.272259	-0.292543	0.478724	0.450926	0.405655	0.445102	-17.9749	-14.9257	-14.7967	-15.8991	26.0176	24.5069	22.0465	24.1903	862.72	624.898	849.178	778.932	2.50982	2.57381	2.41613	2.49992	858.286	926.235	979.849	921.457	0.8
4	0.392803	0.409989	0.415209	0.406	0.507498	0.504913	0.509459	0.50729	248.84	254.444	254.726	252.67	0.279	0.282	0.287	0.282667	-1.54602	-1.41172	-1.38052	-1.44609	-0.405285	-0.361061	-0.360721	-0.375689	0.512829	0.500557	0.529757	0.514381	-21.673	-19.3081	-19.2899	-20.0903	27.424	26.7678	28.3293	27.507	1462.22	1328.61	1343.84	1378.22	2.77611	2.83619	2.85419	2.82216	863.57	872.365	855.516	863.817	0.6
5	0.313982	0.294007	0.291916	0.299968	0.33944	0.306897	0.299709	0.315349	248.408	241.027	240.485	243.307	0.317	0.323	0.329	0.323	-1.17089	-1.22002	-1.26771	-1.21954	-0.367837	-0.407493	-0.422143	-0.399157	0.493559	0.485294	0.499805	0.492886	-18.9606	-21.0048	-21.7599	-20.5751	25.4412	25.0152	25.7632	25.4065	990.495	923.48	955.67	956.548	2.482	2.40175	2.3932	2.42565	777.175	743.783	728.706	749.888	0.722
6	0.350517	0.338729	0.342875	0.34404	0.395171	0.363443	0.355311	0.371308	292.006	287.138	288.648	289.264	0.326	0.348	0.346	0.34	-1.28791	-1.30334	-1.37466	-1.32197	-0.403364	-0.399318	-0.426549	-0.409744	0.514377	0.554734	0.551209	0.540107	-20.1682	-19.9659	-21.3275	-20.4872	25.7189	27.7367	27.5605	27.0053	1165.78	1209.28	1198.31	1191.12	2.62243	2.57796	2.59369	2.59802	890.276	822.318	828.655	847.083	0.656
7	0.398847	0.385369	0.369686	0.384634	0.534648	0.534492	0.455278	0.508139	292.475	287.543	280.693	286.904	0.248	0.25	0.288	0.262	-1.29442	-1.33197	-1.33701	-1.32113	-0.314195	-0.298687	-0.360475	-0.324452	0.441697	0.441359	0.490486	0.457847	-17.1691	-16.3217	-19.6981	-17.7296	24.1364	24.118	26.8025	25.019	1716.1	1703.66	1531.34	1650.37	2.79739	2.74972	2.69318	2.74676	1163.2	1134.06	960.013	1085.76	0.598
8	0.339738	0.357982	0.367293	0.355004	0.399222	0.457192	0.465517	0.440644	310.39	320.002	324.859	318.417	0.258	0.253	0.246	0.252333	-1.094	-1.27316	-1.4337	-1.26695	-0.31526	-0.310575	-0.32488	-0.316905	0.43812	0.443168	0.437931	0.43974	-16.9495	-16.6976	-17.4666	-17.0379	23.5549	23.8262	23.5447	23.6419	1771.56	2021.89	2225.86	2006.44	2.58179	2.65021	2.68445	2.63882	1200.31	1260.65	1317.46	1259.47	0.697
9	0.258605	0.254076	0.260213	0.257631	0.378631	0.374744	0.367532	0.373636	196.942	195.635	197.354	196.644	0.261	0.251	0.26	0.257333	-1.34454	-1.24766	-1.24042	-1.27754	-0.281323	-0.279128	-0.286164	-0.282205	0.370222	0.361024	0.368067	0.366438	-17.1691	-16.3217	-19.6981	-17.7296	24.1364	24.118	26.8025	25.019	1044.24	1019.05	1034.63	1032.64	2.25252	2.23271	2.25951	2.24824	743.412	767.805	748.058	753.092	0.507
10	0.240177	0.249641	0.286552	0.25879	0.248888	0.356122	0.33992	0.314977	218.506	222.359	238.301	226.388	0.319	0.238	0.278	0.278333	-0.766633	-0.761023	-0.910223	-0.812626	-0.232966	-0.172981	-0.239497	-0.215148	0.330116	0.290702	0.359517	0.326778	-17.2742	-20.0921	-19.0853	-18.8172	22.4256	26.1681	26.459	25.0176	449.367	677.635	686.396	604.466	2.17078	2.21313	2.37111	2.25167	675.329	919.944	845.123	813.465	0.721
11	0.289649	0.288139	0.291782	0.289856	0.383641	0.376652	0.397523	0.385938	276.163	274.587	276.83	275.86	0.263	0.269	0.262	0.264667	-1.23282	-1.20945	-1.24575	-1.22934	-0.300486	-0.290577	-0.289377	-0.29348	0.399443	0.41115	0.407758	0.406117	-15.8987	-15.3745	-15.311	-15.528	21.1346	21.754	21.5745	21.4877	1315.97	1339.97	1534.79	1396.91	2.38388	2.37766	2.39265	2.38473	1031.22	1001.81	1035.86	1022.96	0.579
12	0.353453	0.367771	0.353294	0.358173	0.484182	0.494316	0.422095	0.466864	271.358	277.595	270.695	273.216	0.251	0.247	0.243	0.247	-1.39182	-1.46594	-1.50273	-1.4535	-0.326453	-0.311281	-0.31988	-0.319205	0.442388	0.435392	0.423522	0.433767	-17.6461	-16.826	-17.2908	-17.2543	23.9129	23.5347	22.8931	23.4469	1661.01	1792.23	1748.18	1733.81	2.63339	2.6862	2.6328	2.6508	1063.8	1105.54	1095.5	1088.28	0.565
13	0.338355	0.342016	0.338937	0.339769	0.39713	0.393574	0.369212	0.386639	251.221	252.674	250.784	251.56	0.296	0.31	0.325	0.310333	-1.49377	-1.30143	-1.29315	-1.36279	-0.383738	-0.387311	-0.409184	-0.393411	0.47956	0.492932	0.51891	0.497134	-20.7426	-20.9357	-22.1181	-21.2655	25.9222	26.645	28.0492	26.8721	1393.06	1216.36	1168.11	1259.18	2.57653	2.59044	2.57875	2.58191	845.065	811.836	769.45	808.784	0.678
14	0.355544	0.370748	0.361008	0.362433	0.50218	0.487186	0.44624	0.478535	266.111	271.08	267.3	268.163	0.231	0.265	0.265	0.253667	-1.25725	-1.46462	-1.30073	-1.34087	-0.27577	-0.348431	-0.36407	-0.329423	0.40954	0.465866	0.453311	0.442906	-14.9065	-18.8341	-19.6795	-17.8067	22.1373	25.182	24.5033	23.9409	1525.03	1414.06	1233.72	1390.93	2.64117	2.69705	2.66139	2.66654	1134.13	1009.56	995.36	1046.35	0.564
15	0.350553	0.351273	0.359798	0.353875	0.523213	0.517339	0.522963	0.521172	242.094	240.747	244.649	242.497	0.225	0.242	0.234	0.233667	-1.2665	-1.47597	-1.48276	-1.40841	-0.295161	-0.325681	-0.343556	-0.321466	0.386594	0.425184	0.404758	0.405512	-16.3978	-18.0934	-19.0864	-17.8592	21.4774	23.6213	22.4865	22.5284	1756.66	1716.64	1773.3	1748.87	2.62256	2.62526	2.65692	2.63492	1055.04	976.842	1029.43	1020.44	0.534
16	0.327699	0.3553	0.326144	0.336381	0.432892	0.543272	0.498692	0.491618	247.401	257.964	247.038	250.801	0.219	0.208	0.201	0.209333	-1.16613	-1.24873	-1.13223	-1.18236	-0.275998	-0.249923	-0.242595	-0.256172	0.366257	0.361415	0.337246	0.354973	-15.5055	-14.0406	-13.6289	-14.3917	20.5762	20.3042	18.9464	19.9423	1694.96	1762.38	1684.49	1713.94	2.53564	2.64026	2.52961	2.5685	1125.39	1235.43	1225.46	1195.43	0.622
17	0.362012	0.38995	0.381374	0.377779	0.434589	0.416169	0.443974	0.431577	287.648	298.183	295.204	293.678	0.218	0.232	0.222	0.224	-0.907376	-0.816913	-0.935821	-0.886703	-0.250896	-0.292299	-0.246234	-0.263143	0.361079	0.388862	0.36805	0.372664	-13.7855	-16.0604	-13.5293	-14.4584	19.8395	21.366	20.2225	20.476	1325.92	1358.66	1313.62	1332.73	2.66509	2.76601	2.73543	2.72218	1315.68	1282.06	1324.33	1307.36	0.659
18	0.394446	0.378557	0.418649	0.397217	0.607775	0.633039	0.610275	0.61703	258.595	253.639	265.548	259.261	0.222	0.204	0.219	0.215	-1.5436	-1.51557	-1.42812	-1.49576	-0.28725	-0.272615	-0.284102	-0.281322	0.384738	0.341923	0.39365	0.373437	-16.1376	-15.3155	-15.9608	-15.8046	21.6145	19.2092	22.1152	20.9796	1755.1	1669.64	1830.35	1751.7	2.78191	2.72531	2.86599	2.79107	1147.35	1227.13	1193.72	1189.4	0.524
19	0.370392	0.370418	0.36819	0.369667	0.388659	0.495211	0.514952	0.466274	256.689	257.963	256.527	257.06	0.221	0.21	0.218	0.216333	-0.816422	-0.949147	-1.19176	-0.985778	-0.259951	-0.237939	-0.271044	-0.256311	0.364987	0.352918	0.364471	0.360792	-14.77	-13.5193	-15.4002	-14.5631	20.7379	20.0522	20.7086	20.4995	1489.41	1648.8	1616.31	1584.84	2.69575	2.69585	2.68773	2.69311	1156.66	1223.95	1173.84	1184.81	0.85
20	0.334017	0.345638	0.328787	0.336147	0.441238	0.450636	0.429225	0.440366	285.768	291.387	283.75	286.968	0.283	0.293	0.293	0.289667	-1.55453	-1.5067	-1.54173	-1.53432	-0.332899	-0.34492	-0.34829	-0.342036	0.442321	0.471118	0.465307	0.459582	-17.521	-18.1537	-18.3311	-18.0019	23.28	24.7957	24.4899	24.1885	1648.12	1673.92	1790.71	1704.25	2.55996	2.60411	2.53984	2.56797	1006.19	988.055	965.484	986.576	0.611
21	0.341841	0.341243	0.341224	0.341436	0.521099	0.493126	0.51158	0.508602	237.949	238.201	237.667	237.939	0.252	0.257	0.243	0.250667	-1.63221	-1.62529	-1.62367	-1.62706	-0.331815	-0.334016	-0.315872	-0.327234	0.43318	0.440342	0.415794	0.429772	-18.6413	-18.7649	-17.7456	-18.3839	24.336	24.7383	23.3592	24.1445	1698.7	1669.74	1726.75	1698.39	2.58977	2.58751	2.58743	2.58824	905.271	888.065	941.94	911.759	0.535
22	0.290199	0.29664	0.295649	0.294163	0.441032	0.407472	0.406111	0.418205	255.311	258.721	258.103	257.378	0.246	0.284	0.281	0.270333	-1.75272	-1.79489	-1.73666	-1.76142	-0.314391	-0.365676	-0.347352	-0.342473	0.408147	0.476259	0.481554	0.45532	-17.2742	-20.0921	-19.0853	-18.8172	22.4256	26.1681	26.459	25.0176	1927.86	1838.85	1866.68	1877.8	2.38615	2.41248	2.40845	2.40236	1014.1	890.542	897.857	934.168	0.538
23	0.277284	0.308798	0.296378	0.294153	0.310856	0.350907	0.347861	0.336541	231.849	244.208	239.274	238.444	0.227	0.274	0.275	0.258667	-1.06091	-1.0217	-1.19325	-1.09195	-0.258141	-0.310709	-0.319853	-0.296234	0.365593	0.433743	0.429559	0.409632	-13.7309	-16.5271	-17.0134	-15.7571	19.4465	23.0714	22.8489	21.7889	1559.76	1209.56	1279.3	1349.54	2.33245	2.46143	2.41142	2.40176	1002.89	873.622	853.2	909.905	0.769
24	0.299512	0.347065	0.324306	0.323627	0.429716	0.505189	0.462633	0.465846	236.318	253.738	245.493	245.183	0.259	0.252	0.259	0.256667	-1.40665	-1.37108	-1.35376	-1.37716	-0.295444	-0.289222	-0.311008	-0.298558	0.402703	0.396646	0.404273	0.401208	-16.0567	-15.7186	-16.9026	-16.226	21.886	21.5569	21.9714	21.8048	1359.7	1289.92	1307.51	1319.05	2.42413	2.60948	2.52248	2.5187	869.023	962.086	902.51	911.207	0.547
25	0.263801	0.256797	0.242912	0.254504	0.340829	0.321398	0.286116	0.316114	256.997	253.281	247.597	252.625	0.278	0.279	0.297	0.284667	-0.933416	-0.995184	-1.01825	-0.982282	-0.241002	-0.263012	-0.2896	-0.264538	0.369466	0.374667	0.386295	0.376809	-12.6179	-13.7702	-15.1623	-13.8502	19.3438	19.6161	20.2249	19.7282	930.012	949.895	888.764	922.89	2.27503	2.24463	2.1831	2.23426	890.833	873.608	802.303	855.581	0.549
26	0.394186	0.407428	0.409411	0.403675	0.515276	0.594785	0.48451	0.531524	324.05	328.7	329.522	327.424	0.258	0.235	0.266	0.253	-1.13941	-1.60217	-1.39282	-1.37813	-0.352635	-0.383954	-0.361689	-0.366093	0.453567	0.406012	0.481538	0.447039	-18.7572	-20.4231	-19.2388	-19.473	24.1259	21.5964	25.6137	23.7787	1519.66	1818.99	1677.17	1671.94	2.78099	2.82732	2.83419	2.81417	1242.08	1385.9	1228.07	1285.35	0.58
27	0.347001	0.355072	0.359567	0.35388	0.555201	0.560935	0.55318	0.556439	257.876	261.502	263.626	261.001	0.222	0.217	0.218	0.219	-1.28504	-1.29188	-1.19489	-1.25727	-0.262031	-0.258672	-0.259023	-0.259909	0.358598	0.360853	0.35415	0.357867	-14.3973	-14.2127	-14.232	-14.2807	19.7032	19.8271	19.4588	19.663	1536.77	1694.86	1603.65	1611.76	2.60924	2.63941	2.65607	2.63491	1145.16	1188.42	1191.09	1174.89	0.486
Mean	0.335189	0.340884	0.338864	0.338312	0.432941	0.450475	0.432651	0.438689	263.941	266.221	265.173	265.112	0.26437	0.265296	0.269778	0.266481	-1.27297	-1.30503	-1.31439	-1.29746	-0.313247	-0.316184	-0.325902	-0.318444	0.42284	0.428242	0.435138	0.42874	-17.0997	-17.4485	-17.9076	-17.4853	23.0789	23.599	23.9244	23.5341	1428.28	1429.66	1429.63	1429.19	2.55891	2.58065	2.57283	2.5708	999.297	1006.73	986.988	997.672	0.624296
SD	0.0439226	0.044073	0.0450869	0.0431999	0.0847952	0.085558	0.0800824	0.0797528	29.0743	29.17	28.1531	28.5164	0.0373787	0.0383123	0.0385939	0.0360983	0.259595	0.260586	0.211039	0.233856	0.0503913	0.0572518	0.0551831	0.0515598	0.0553824	0.0612008	0.061071	0.0567636	2.27342	2.40494	2.48902	2.20228	2.38136	2.47807	2.78198	2.36902	338.972	365.222	364.035	346.576	0.171634	0.171639	0.173654	0.1678	161.863	176.332	175.44	165.357	0.0947429
	Jump Height (m)				RSImod				Take-off Momentum (kg.m/s)				Propulsion Phase Time (s)				Peak Countermovement Velocity (m.s-1)				Countermovement Displacement (m)				Propulsion Displacment (m)				Countermovement Displacement (%)				Propulsion Displacment (%)				Net Force at Zero Velocity (N)				Take-Off Velocity (m/s)				Mean Net Propulsion Force (N)				Countermovement Time (s)
Backs	Trial 1	Trial 2	Trial 3	Average	Trial 1	Trial 2	Trial 3	Average	Trial 1	Trial 2	Trial 3	Average	Trial 1	Trial 2	Trial 3	Average	Trial 1	Trial 2	Trial 3	Average	Trial 1	Trial 2	Trial 3	Average	Trial 1	Trial 2	Trial 3	Average	Trial 1	Trial 2	Trial 3	Average	Trial 1	Trial 2	Trial 3	Average	Trial 1	Trial 2	Trial 3	Average	Trial 1	Trial 2	Trial 3	Average	Trial 1	Trial 2	Trial 3	Average	Trial 1
1	0.359071	0.364538	0.375962	0.366524	0.431058	0.45397	0.487629	0.457552	258.06	260.671	264.627	261.12	0.251	0.236	0.241	0.242667	-1.09128	-1.07584	-1.19047	-1.11919	-0.273044	-0.2702	-0.260789	-0.268011	0.411939	0.395806	0.421658	0.409801	-14.0744	-13.9278	-13.4428	-13.815	21.234	20.4023	21.735	21.1238	1240.49	1244.6	1497.77	1327.62	2.65424	2.67437	2.71595	2.68152	1020.13	1095.52	1087.79	1067.81	0.685
2	0.454937	0.482723	0.474327	0.470662	0.64166	0.684713	0.663395	0.663256	270.741	278.495	277.77	275.669	0.231	0.233	0.233	0.232333	-1.87322	-1.81967	-1.78046	-1.82445	-0.406295	-0.401881	-0.410617	-0.406264	0.450324	0.466723	0.458571	0.458539	-22.572	-22.3267	-22.812	-22.5702	25.018	25.929	25.4762	25.4744	1877.64	1977.01	1944.09	1932.91	2.98762	3.0775	3.05062	3.03858	1157.8	1178.05	1179.53	1171.79	0.576
3	0.344243	0.373035	0.362033	0.35977	0.457163	0.481335	0.496616	0.478371	240.085	248.559	245.538	244.727	0.26	0.278	0.257	0.265	-1.18243	-1.24135	-1.16844	-1.19741	-0.285845	-0.315864	-0.281215	-0.294308	0.423751	0.45715	0.411685	0.430862	-15.535	-17.1665	-15.2834	-15.995	23.03	24.8451	22.3742	23.4164	1176.79	1071.82	1079.73	1109.45	2.59886	2.70535	2.66516	2.65646	901.814	872.447	932.85	902.371	0.599
4	0.328356	0.333789	0.326395	0.329513	0.381809	0.40264	0.371748	0.385399	208.462	210.639	208.763	209.288	0.316	0.296	0.305	0.305667	-1.42357	-1.47584	-1.62814	-1.50918	-0.393728	-0.388572	-0.419904	-0.400735	0.523	0.493925	0.512257	0.509727	-21.1682	-20.891	-22.5755	-21.5449	28.1183	26.5551	27.5407	27.4047	1096.23	1198.84	1202.85	1165.97	2.53818	2.55909	2.53059	2.54262	650.619	703.658	675.052	676.443	0.678
5	0.384321	0.372526	0.407129	0.387992	0.541297	0.56701	0.597841	0.568716	276.65	272.33	283.576	277.518	0.254	0.234	0.247	0.245	-1.52535	-1.76743	-1.73069	-1.67449	-0.349758	-0.352205	-0.340378	-0.347447	0.463375	0.43081	0.468993	0.454393	-19.5396	-19.6763	-19.0155	-19.4105	25.8869	24.0676	26.2008	25.3851	1788.91	1998.41	2009.45	1932.26	2.74597	2.70351	2.82628	2.75859	1071.02	1146.19	1125.94	1114.38	0.558
6	0.417615	0.404532	0.366955	0.396367	0.495392	0.426722	0.404136	0.442083	249.781	247.9	235.351	244.344	0.221	0.239	0.242	0.234	-1.17571	-1.15718	-1.02335	-1.11875	-0.33192	-0.398458	-0.362966	-0.364448	0.408756	0.418422	0.417172	0.414783	-17.6553	-21.1946	-19.3067	-19.3855	21.7423	22.2565	22.19	22.0629	1436.05	1282.64	1163.4	1294.03	2.86245	2.81725	2.68322	2.78764	1127.5	1042.17	978.376	1049.35	0.69
7	0.331927	0.323152	0.331564	0.328881	0.44855	0.43318	0.43974	0.44049	239.302	236.48	239.583	238.455	0.267	0.269	0.276	0.270667	-1.40592	-1.38716	-1.37775	-1.39028	-0.330676	-0.353638	-0.3506	-0.344971	0.435083	0.42784	0.442439	0.435121	-18.3709	-19.6465	-19.4778	-19.1651	24.1713	23.7689	24.5799	24.1734	1277.34	1222.75	1206.11	1235.4	2.55194	2.51798	2.55055	2.54016	904.655	888.278	877.546	890.16	0.565
8	0.399953	0.364681	0.406958	0.390531	0.435679	0.41347	0.472109	0.440419	250.403	238.785	252.895	247.361	0.318	0.312	0.29	0.306667	-1.20084	-1.22886	-1.23157	-1.22042	-0.381614	-0.364455	-0.37458	-0.37355	0.508498	0.48152	0.484841	0.491619	-20.1912	-19.2833	-19.8191	-19.7645	26.9046	25.4772	25.6529	26.0116	935.166	834.499	1042.8	937.487	2.80126	2.67489	2.82569	2.76728	795.151	773.279	879.87	816.1	0.696
9	0.352844	0.352196	0.341406	0.348815	0.472981	0.499569	0.491232	0.487927	249.974	249.772	244.68	248.142	0.269	0.262	0.258	0.263	-1.5576	-1.5582	-1.47468	-1.53016	-0.343027	-0.333428	-0.311501	-0.329319	0.443353	0.439306	0.424634	0.435764	-18.542	-18.0231	-16.8379	-17.801	23.965	23.7463	22.9532	23.5548	1340.81	1431.16	1319.65	1363.87	2.63112	2.62871	2.58813	2.61598	915.474	938.766	932.67	928.97	0.59
10	0.372396	0.369469	0.383696	0.375187	0.384309	0.366901	0.40389	0.385033	293.574	291.608	296.032	293.738	0.313	0.315	0.315	0.314333	-1.03501	-1.06268	-1.04056	-1.04608	-0.395984	-0.418529	-0.41078	-0.408431	0.513954	0.518158	0.51872	0.516944	-20.4116	-21.5737	-21.1742	-21.0531	26.4925	26.7092	26.7381	26.6466	1232.45	1307.02	1300.34	1279.94	2.70304	2.69239	2.74374	2.71306	921.536	908.559	919.144	916.413	0.686
11	0.316957	0.299225	0.317315	0.311166	0.418148	0.374499	0.395655	0.396101	219.08	214.174	219.973	217.742	0.25	0.253	0.259	0.254	-1.25104	-1.22814	-1.32362	-1.2676	-0.311093	-0.328493	-0.319115	-0.319567	0.417018	0.420898	0.438217	0.425378	-18.0868	-19.0984	-18.5532	-18.5795	24.2452	24.4708	25.4777	24.7313	1407.34	1568.7	1562.17	1512.74	2.49373	2.42297	2.49514	2.47061	866.102	837.985	841.371	848.486	0.63
12	0.321787	0.330746	0.317734	0.323422	0.333112	0.32018	0.287542	0.313611	236.18	239.056	234.374	236.537	0.294	0.311	0.319	0.308	-0.923902	-0.894992	-0.892003	-0.903632	-0.344833	-0.380221	-0.388968	-0.371341	0.467642	0.505313	0.516423	0.496459	-18.5394	-20.442	-20.9122	-19.9645	25.1421	27.1674	27.7647	26.6914	1059.1	1080.25	1051.4	1063.58	2.51266	2.5474	2.49678	2.51895	799.664	766.39	733.503	766.519	0.763
13	0.371139	0.365582	0.380964	0.372561	0.535554	0.482935	0.537325	0.518605	233.51	230.831	235.32	233.22	0.232	0.25	0.247	0.243	-1.18742	-1.32737	-1.25398	-1.25626	-0.26844	-0.342201	-0.303657	-0.304766	0.390488	0.430251	0.419153	0.413297	-15.0809	-19.2248	-17.0594	-17.1217	21.9375	24.1714	23.5479	23.2189	1370.84	1516.65	1394.24	1427.25	2.69847	2.67819	2.73395	2.70354	1001.37	919.259	947.645	956.09	0.534
14	0.327017	0.335231	0.334072	0.332107	0.559961	0.562468	0.585064	0.569165	204.99	205.28	207.129	205.799	0.182	0.188	0.182	0.184	-1.25525	-1.20287	-1.18957	-1.2159	-0.209545	-0.205001	-0.211687	-0.208744	0.30734	0.325131	0.309863	0.314112	-11.6414	-11.3889	-11.7604	-11.5969	17.0745	18.0629	17.2146	17.4506	1751.62	1705.59	1658.6	1705.27	2.533	2.56461	2.56017	2.55259	1122.9	1088.62	1133.89	1115.14	0.473
15	0.339029	0.355907	0.352026	0.348987	0.391037	0.445999	0.399576	0.412204	187.803	193.413	191.634	190.95	0.316	0.308	0.321	0.315	-1.4594	-1.68727	-1.45696	-1.53454	-0.394521	-0.390585	-0.386144	-0.390417	0.484268	0.495989	0.498354	0.49287	-22.1641	-21.943	-21.6935	-21.9335	27.2061	27.8645	27.9974	27.6893	815.308	952.852	847.069	871.743	2.5791	2.64252	2.62807	2.61656	568.683	603.375	570.42	580.826	0.637
16	0.389449	0.368805	0.3745	0.377584	0.507756	0.471617	0.480129	0.4865	225.214	220.771	221.827	222.604	0.28	0.274	0.268	0.274	-1.48855	-1.44005	-1.47149	-1.4667	-0.364957	-0.343667	-0.352477	-0.353701	0.484085	0.456862	0.455326	0.465424	-20.8547	-19.6381	-20.1416	-20.2115	27.662	26.1064	26.0186	26.5957	1268.79	1222.17	1268.91	1253.29	2.76423	2.68997	2.71066	2.72162	782.326	784.848	807.004	791.393	0.614
17	0.35438	0.334072	0.369608	0.352687	0.633954	0.636328	0.622236	0.63084	238.609	232.277	243.154	238.013	0.186	0.185	0.214	0.195	-1.28659	-1.35431	-1.57434	-1.40508	-0.222004	-0.219404	-0.256967	-0.232792	0.323258	0.323293	0.38079	0.342447	-12.4025	-12.2572	-14.3557	-13.0051	18.0591	18.0611	21.2732	19.1311	1909.62	2008.85	1823.06	1913.84	2.63684	2.56018	2.6929	2.62997	1259.5	1232.87	1114.53	1202.3	0.441
18	0.360424	0.370223	0.373314	0.367987	0.379394	0.395115	0.41711	0.397207	235.193	238.347	239.666	237.735	0.273	0.272	0.284	0.276333	-1.06068	-0.96371	-1.10004	-1.04148	-0.349405	-0.329264	-0.357142	-0.34527	0.440214	0.426199	0.456881	0.441098	-20.3142	-19.1433	-20.7641	-20.0739	25.5939	24.779	26.5628	25.6452	1136.27	874.222	1144.03	1051.5	2.65923	2.69514	2.70637	2.68691	860.522	874.137	842.595	859.085	0.739
19	0.33042	0.322493	0.340358	0.33109	0.372095	0.368143	0.362083	0.36744	215.178	212.004	217.864	215.015	0.287	0.275	0.288	0.283333	-1.13344	-1.14277	-0.967394	-1.0812	-0.343775	-0.3536	-0.3587	-0.352025	0.451451	0.427868	0.461686	0.447002	-18.8887	-19.4286	-19.7088	-19.342	24.805	23.5092	25.3674	24.5605	1158.1	1160.69	1119.1	1145.96	2.54614	2.51542	2.58415	2.54857	754.289	778.204	763.375	765.289	0.716
20	0.325173	0.286066	0.271943	0.294394	0.486059	0.401214	0.413916	0.43373	222.217	209.625	203.888	211.91	0.236	0.244	0.222	0.234	-1.29935	-1.24735	-1.24102	-1.26257	-0.268153	-0.281363	-0.264432	-0.271316	0.360631	0.349431	0.329261	0.346441	-15.7737	-16.5508	-15.5548	-15.9598	21.2136	20.5547	19.3683	20.3789	1246.68	1024.08	1199.29	1156.68	2.52585	2.36909	2.30987	2.40161	921.281	842.307	900.805	888.131	0.521
21	0.370864	0.370854	0.377388	0.373035	0.562767	0.549414	0.564952	0.559045	277.849	278.03	280.463	278.781	0.226	0.23	0.233	0.229667	-1.36886	-1.37826	-1.42051	-1.38921	-0.268913	-0.271849	-0.2951	-0.278621	0.384307	0.388813	0.390231	0.387784	-14.3804	-14.5374	-15.7808	-14.8995	20.5512	20.7921	20.868	20.7371	1468	1455.75	1576.26	1500	2.69747	2.69744	2.72109	2.70533	1205.67	1190.32	1180.8	1192.26	0.513
22	0.353605	0.364105	0.361099	0.359603	0.573103	0.587266	0.60083	0.587066	206.37	209.878	210.22	208.823	0.207	0.208	0.201	0.205333	-1.32114	-1.3148	-1.26185	-1.29926	-0.243582	-0.256226	-0.242062	-0.24729	0.344612	0.345554	0.333581	0.341249	-13.6844	-14.3947	-13.599	-13.8927	19.3602	19.4131	18.7405	19.1713	1346.41	1294.05	1358.55	1333	2.63396	2.67278	2.66172	2.65615	967.276	980.844	1016.14	988.086	0.486
23	0.389197	0.389877	0.400333	0.393136	0.506767	0.478377	0.524683	0.503276	226.676	226.677	230.62	227.991	0.269	0.298	0.276	0.281	-1.43747	-1.53657	-1.52657	-1.5002	-0.35645	-0.413996	-0.406688	-0.392378	0.463121	0.523526	0.491424	0.49269	-20.0253	-23.2582	-22.8477	-22.0437	26.018	29.4116	27.6081	27.6792	1331.7	1333.16	1403.13	1356	2.76334	2.76575	2.80259	2.77723	812.157	730.957	803.859	782.325	0.614
24	0.302658	0.335779	0.335344	0.324594	0.421529	0.491624	0.494608	0.469254	199.002	208.719	208.567	205.429	0.252	0.234	0.237	0.241	-1.28267	-1.21899	-1.25262	-1.25143	-0.290869	-0.295952	-0.283925	-0.290248	0.42232	0.380362	0.397859	0.400181	-16.2496	-16.5336	-15.8617	-16.215	23.5933	21.2493	22.2268	22.3565	1391.46	1325.95	1345.46	1354.29	2.43683	2.56671	2.56504	2.52286	769.199	868.334	861.388	832.974	0.593
25	0.422741	0.428842	0.427166	0.426249	0.466601	0.588261	0.558387	0.537749	268.598	271.729	270.623	270.317	0.288	0.245	0.262	0.265	-1.11827	-1.49359	-1.59487	-1.40224	-0.356622	-0.330809	-0.337839	-0.341757	0.482065	0.430416	0.477298	0.46326	-19.3816	-17.9787	-18.3608	-18.5737	26.1992	23.3921	25.9401	25.1771	1033.02	1496.1	1611.26	1380.13	2.87996	2.90067	2.89499	2.89187	915.776	1089.66	1015.34	1006.92	0.723
26	0.393188	0.353755	0.409299	0.385414	0.413013	0.379566	0.456297	0.416292	249.94	236.445	254.758	247.048	0.323	0.312	0.306	0.313667	-1.33639	-1.22292	-1.38218	-1.31383	-0.469071	-0.430348	-0.446967	-0.448795	0.545918	0.526129	0.544512	0.538853	-26.8041	-24.5913	-25.541	-25.6454	31.1953	30.0645	31.115	30.7916	1206.6	1215.63	1402	1274.74	2.77747	2.63452	2.8338	2.7486	776.143	760.695	832.148	789.662	0.708
27	0.348408	0.369217	0.362306	0.359977	0.464544	0.522231	0.576003	0.520926	218.702	224.62	223.142	222.155	0.23	0.213	0.213	0.218667	-0.977006	-1.00544	-1.33181	-1.10475	-0.258639	-0.233652	-0.259514	-0.250602	0.359253	0.342526	0.354957	0.352245	-14.6124	-13.2007	-14.6618	-14.1583	20.2968	19.3517	20.054	19.9008	1124.2	1086.46	1423.02	1211.23	2.61453	2.69148	2.66617	2.65739	940.702	1042.45	1037.87	1007.01	0.611
Mean	0.361559	0.360053	0.36597	0.362527	0.470937	0.473509	0.48536	0.476602	237.116	236.56	238.594	237.423	0.260407	0.258296	0.259111	0.259272	-1.28364	-1.31236	-1.32915	-1.30838	-0.326399	-0.333476	-0.333138	-0.331004	0.433705	0.430675	0.437659	0.434013	-18.035	-18.4192	-18.4037	-18.286	23.9524	23.7844	24.1699	23.9689	1312.11	1329.26	1368.66	1336.67	2.66028	2.65429	2.67568	2.66342	918.12	923.636	925.609	922.455	0.616259
SD	0.0362265	0.0387417	0.0404663	0.0368526	0.0799658	0.0904605	0.0918839	0.0843306	26.2907	25.8971	27.2335	26.2372	0.0393635	0.0378883	0.0369744	0.0371991	0.204339	0.233422	0.227398	0.209524	0.0623873	0.0621796	0.0622539	0.0608151	0.0609403	0.0603317	0.0612417	0.0592521	3.46906	3.39715	3.42308	3.34908	3.28963	3.25319	3.3112	3.19428	268.461	315.23	278.165	275.35	0.131752	0.14035	0.147885	0.133853	165.744	166.751	154.458	158.891	0.0868445
[truncated: 11 more columns]
